# Supplementary material for: Fungal decomposition of terrestrial organic matter accelerated Early Jurassic climate warming
Source: Sci Rep. 2016 Aug 24;6:31930. doi: 10.1038/srep31930 (PMC4995404; doi:10.1038/srep31930)
Supplement: Supplementary Information [file srep31930-s1.xls]

## Sheet: Supplementary Table 1
drill core	sample	depth	TOC	OI	HI	Tmax	kerogen	δ13C org	δ13C repeat	V	Cr	Mn	Co	Ni	Cu	Zn	Mo	Pb	U
	name	m	wt %	mgCO2/gTOC	mgHC/gTOC	ºC	type	‰ V-PDB	‰ V-PDB	μg/g	μg/g	μg/g	μg/g	μg/g	μg/g	μg/g	μg/g	μg/g	μg/g
Mechowo-IG	M-93	291						-22.7377	-23.1531
Mechowo-IG	M-92	292		122	215	426	III	-28.5657		298.2	102.8	245.5	117.6	46.3	42.5	68.1	3.8	10
Mechowo-IG	M-91	293.5	0.47					-29.5799		267.5	108.2	182.1	122.7	30.8	33.1	70.3	3.9	24.1
Mechowo-IG	M-90	295		818	138	331	III	-29.4558	-29.953	250.9	103.8	263.3	152.8	30.8	45.5	164.1	2.9	11.9
Mechowo-IG	M-89	296	0.21					-29.4432		194.7	112.7	308.7	181.5	38.4	54.7	92	4.5	10.2
Mechowo-IG	M-88	297	0.34					-29.0788		170.3	92.1	1230.1	252		50.5	66.1	5.8	12.6
Mechowo-IG	M-87	298	0.37					-29.3605	-28.6194	283.8	114	264.8	174	29.5	56.2	93.1	4	19.8
Mechowo-IG	M-86	299.5	0.26	844	70	429	III	-29.1047		201.4	107.4	1229.3	256		44.4	68.2	4.2	17.7
Mechowo-IG	M-85	301	0.27	745	58	443	III	-29.3435		125.2	59.6	1373.1	284.2		34	43.1	2.3	9.4
Mechowo-IG	M-84	301.5	0.2					-27.7923		260.4	100.6	556.4	187.7	22.4	55.8	84.7	6.3	10.9
Mechowo-IG	M-83	302	0.23					-29.763	-29.567	262.2	110	224	145.8	23.9	60.8	82.5	4.6	21.8
Mechowo-IG	M-82	302.5	0.61					-29.5061		249.2	87.6	251.9	175.5	49.6	49.2	68.1	5.2	57.9
Mechowo-IG	M-81	303.5	0.46					-28.293	-28.7801	275.3	105.5	519.7	160.4	16.6	49.6	71.5	5.2	18.5
Mechowo-IG	M-80	307	0.39	101	111	427	III	-28.9954		246.1	97.6	306.4	157	31.9	49.8	88.4	4.1	17.2
Mechowo-IG	M-79	308	0.45	138	89	427	III	-29.0372	-28.7303	267	111.1	309.2	133.3	35.8	48.8	67.3	5.2	17.1
Mechowo-IG	M-78	308.5	0.13					-27.146		99.4	21.2	151.2	29.1		9.7	12.9	4.1	7.9
Mechowo-IG	M-77	309	0.12					-29.2105		57.1	32.3	434.1	82.5		9.8	25.7	4.6	8.4
Mechowo-IG	M-76	310.5	0.92					-29.1211
Mechowo-IG	M-75	311						-27.9314	-27.5757	119.2	62.7	561.1	144.3		39.4	69.4	4.6	17.6
Mechowo-IG	M-74	312.5	1.32					-29.6727		172.8	63.1	439.3	134.8		33.3	66	3.5	14.5
Mechowo-IG	M-73	314	0.37					-25.7473	-28.1378	118.9		275.4	55		7	11.9	3.4	7.2
Mechowo-IG	M-72	320	0.41					-28.5696
Mechowo-IG	M-71	322.5	0.2	466	92	427	III			152.1	78	1251.9	303		40.1	61.8	4.8	12.5
Mechowo-IG	M-70	324	0.14							66.9	35.9	570.7	98		7.6	10.3	3.2	6.1
Mechowo-IG	M-69	327.5	1.32					-27.3593		118.2	22.2	985.5	199.3		16.6	140.3	4.7	9.5
Mechowo-IG	M-68	330	0.24					-27.1167		199.2	77.4	464.8	121.1	14.5	30.1	49.3	5.4	15
Mechowo-IG	M-67	331	0.27					-27.44		79.4	20.1	360.7	67.4		5.8	10	2.3	5.7
Mechowo-IG	M-66	332	0.15							96.9	27.5	156	37.4		7.7	12.8	3.2	9.3
Mechowo-IG	M-65	336	1.73					-27.3092		198.4	160	311.2	126.7	43.5	27.6	82.6	4.2	17.7
Mechowo-IG	M-64	339	0.73					-28.425	-28.9702	194.6	112.3	399.9	208.2		43.5	322.2	2.5	24.8
Mechowo-IG	M-63	340	0.33					-26.0262		267.7	94.3	204.3	98	13.8	28.8	51.9	2.7	13.7
Mechowo-IG	M-62	341.5	0.22	142	83	418	III	-24.9579	-25.3187	266.4	127.3	251.3	160.2	62.1	37.7	67.9	3.6	20.8
Mechowo-IG	M-61	342.5	0.23					-26.8633		248.7	99.2	268	154.3	18.9	30.6	76.2	4.9	13.5
Mechowo-IG	M-60	343.5	0.2					-26.6584	-25.8588	277	103.6	303.2	171.1	136.9	51.1	95.4	2.3	16.8
Mechowo-IG	M-59	345.5	0.17	57	112	327	III	-25.7091		269.1	108.4	259	141.4	23.9	37.5	70.8	2	12.7
Mechowo-IG	M-58	346	0.18					-26.5598		221.8	84.5	316.4	167.8	24.8	49.1	75	6.3	10.4
Mechowo-IG	M-58	346								238.2	94.4	639.9	199.6		51.1	68.9	2.8	9.3
Mechowo-IG	M-57	347.5	0.16					-26.1099		260.1	111	394.6	164.7	17.8	46.7	69.2	1.6	8.7
Mechowo-IG	M-56	348.5	0.31	112	93	417	III	-24.9874		215.1	108	279.2	190.3	25.3	51.1	94.3	4.8	30.9
Mechowo-IG	M-55	350	0.19	262	178	456	III	-25.9584	-26.2978	280.3	106.4	313.5	183.6	29.3	53.7	73.3	2	12.5
Mechowo-IG	M-54	353	0.46	265	73	427	III	-28.3695	-28.5196	226.6	119	387.7	186.2	18.7	45.2	77.3	2.2	14.2
Mechowo-IG	M-53	354	0.27					-25.9818	-25.8635	210.7	91.2	404.8	173.7		39.7	66.6	2.8	13.7
Mechowo-IG	M-52	355.5	0.37	83	44	412	III	-26.4368		265.4	93.7	207.5	185.8	15.8	47.4	92.5	2.3	26.6
Mechowo-IG	M-51	356	0.35					-26.5152		293.7	114.5	248.6	182.6	11.1	49.2	72.8	2.7	24.1
Mechowo-IG	M-50	357	0.38	107	76	420	III	-26.1113		266.9	105.2	255.8	166.2	15.7	45.3	79	2.1	24.3
Mechowo-IG	M-49	358	0.8	95	46	410	III	-26.541	-26.6062	263.7	109.8	270.6	176.7	14.2	44	69.9	2.1	21.1
Mechowo-IG	M-48	359	0.9	122	44	412	III	-23.9323		261.4	119.5	215.9	179	19.5	46.4	65.3	2	17.7
Mechowo-IG	M-47	364	0.51	138	47	415	III	-22.8433	-22.5197	226.2	78.4	874	159		33.8	50.9	3.9	14.2
Mechowo-IG	M-46	365	1.03	108	39	408	III	-23.6444		283.7	114.5	377.2	188.9		35.1	62	6.4	15.8
Mechowo-IG	M-45	366	0.42	120	57	410	III	-23.348	-23.0674	146.4	116.1	227.8	88.3		21.4	27.2	7.5	12	2.7
Mechowo-IG	M-44	367	0.79					-23.9963
Mechowo-IG	M-43	368	1.46	156	65	418	III	-24.8547		285.7	117	401	224		42.7	66.9	3	18.7
Mechowo-IG	M-42	370	2.79	127	60	422	III	-24.4879		186	94.3	633.6	223.1		34.6	97.5	4.1	20.9
Mechowo-IG	M-41	371	2.29					-24.0361	-24.8036	248.1	106.8	395.5	193.5		32.9	92.4	3.9	23.9
Mechowo-IG	M-40	372	1.9	120	64	427	III	-23.3784		232.1	100.7	586.6	228.7		35.7	94.9	3.8	22
Mechowo-IG	M-39	372.5	1.39					-23.893	-23.556	158.1	89.8	505.7	182.6		28.2	82.9	6.1	22
Mechowo-IG	M-38	373	1.79	121	70	432	III	-23.9075		247.7	97	458	185.6		30.5	83.8	2.9	22.4
Mechowo-IG	M-37	375	2.78	106	81	432	III	-24.3911	-23.7254	240.1	93.9	560.8	227.3		37.4	93.5	1.6	25.9
Mechowo-IG	M-36	376	2.5					-23.9454		205.8	80.7	683.9	248.6		37.6	93.9	4.4	24
Mechowo-IG	M-35	377	2.56					-24.1302		208.4	87.5	623.6	246.8		37.5	90.5	5	26.6
Mechowo-IG	M-34	378	3.1					-23.8267		197.9	85.1	679	243		36.1	99.5	4.7	27.3
Mechowo-IG	M-33	378.5	3.19					-24.2383	-23.6821	235.5	68.8	724.3	222.5		37.5	93.6	1.8	24.4
Mechowo-IG	M-32	379	3.38	119	81	436	III	-23.791		198.2	93.4	685.1	235.1		39	95.3	2.5	26.2
Mechowo-IG	M-31	380	3.36					-24.3089	-24.4094	227.6	90.4	643.9	271.7		36	99.2	3.9	25.2
Mechowo-IG	M-30	381	3.25					-24.3375	-25.1005	204	90.3	637.8	256.2		40.9	103.2	4.8	23.2
Mechowo-IG	M-29	382	3.09	118	72	434	III	-24.9005		222.3	88.9	581.8	253.3		39.3	103.2	3.1	26.3
Mechowo-IG	M-28	385	3.23	134	81	437	III	-23.9032		225.3	90.7	664.4	220		37.4	86.8	3	26
Mechowo-IG	M-27	386	3.07					-24.5805	-24.1251	140.2	77.3	1039.8	311.3		37.4	87.2	6.2	25.4
Mechowo-IG	M-26	387	2.49					-24.5307		226.1	80.9	608.6	204.7	16.2	39	103.9	5.1	27.1
Mechowo-IG	M-25	388	2.17	136	80	429	III	-24.52	-24.6206	146.4	77.5	645.3	204.4		34.8	127.5	3.9	24.8
Mechowo-IG	M-24	389	1.86					-24.0996		178.1	92.6	446.7	184.3		29.9	85.9	5.8	21.8
Mechowo-IG	M-23	390.3	3.14	117	89	429	III	-24.0166		197.9	85.6	808.7	226.8		33.7	97.5	5	26.9
Mechowo-IG	M-22	392	3.26					-24.1752	-23.7805	183.3	88.9	798.9	243.2		37.2	87.5	4.1	25.7
Mechowo-IG	M-21	393	2.64					-24.2768		174.4	72	639.1	195.3		37.2	111.4	4.9	24.9
Mechowo-IG	M-20	394	2.9	135	78	433	III	-23.9865		192.1	75.3	831.9	252.1		37.8	87.9	4.4	24.5
Mechowo-IG	M-19	395	3.19					-23.8438	-23.8179	203.5	88.3	835.1	243.4		37.6	85.1	6.1	24.1
Mechowo-IG	M-18	396	2.58	110	96	428	III	-23.1325	-23.7158	199.6	94.2	602.4	202.6		38.8	91.8	4	25.1
Mechowo-IG	M-17	397	3.07	116	80	432	III	-23.4523		240	79.2	727.5	210.9		33.8	88	3.6	25.7
Mechowo-IG	M-16	402	2.46	98	81	431	III	-23.3516		213.2	107.9	415.4	156.6		29.8	55.2	3.7	9.9
Mechowo-IG	M-15	404	0.3					-25.2673	-25.8702	200.7	99	436.6	195.6	15.3	34.1	76.1	4.9	14.9
Mechowo-IG	M-14	405.3	1.91	109	90	430	III	-23.3335		188	78	427.8	170.7		31.2	75.8	4.8	13.4
Mechowo-IG	M-13	406	2.48	97	103	427	III	-23.4832	-24.0875	210.6	94	455.4	170.3		31.1	85	5.6	10.7
Mechowo-IG	M-12	408.2	2.09					-23.9988	-23.7749
Mechowo-IG	M-11	410	1.1					-22.8448
Mechowo-IG	M-10	417.5	2.19	153	92	430	III	-23.4071
Mechowo-IG	M-9	421.5						-23.2723		119.2	47.2	136.4	82.5		16.7	17	3.6	7.6	2.7
Mechowo-IG	M-8	429	0.99	106	73	394	III
Mechowo-IG	M-7	437.5	0.91					-24.4228
Mechowo-IG	M-6	459	1.74					-24.9151
Mechowo-IG	M-5	475	1.82	104	75	423	III	-23.8633		240.9	115.9	182.1	106.1	20.5	19.5	89.9	5.1	14.3
Mechowo-IG	M-4	479	1.93	87	61	420	III	-24.0841		234.8	104.2	148.8	105.1	10.2	17.9	60.6	5.9	17.7	2.5
Mechowo-IG	M-3	492						-23.3342
Mechowo-IG	M-2	498	0.23					-23.9159	-24.0057		80	133.6	81.5		16.3	10.6	9.2	7.5	3.8
Mechowo-IG	M-1	505	0.13					-23.9445	-24.1642			31.2	20.7		4.4	5.8	2.4	7.4
Brody Lubienia	BL81	103	1.8	77	104	433	III	-24.5298		230.2	92.9	454.1	143.1		27.9	21.6	7.7	12.8	3.2
Brody Lubienia	BL80	105.7	0.64	48	157	441	III	-24.228		192	89.6	176.5	56.4		17.6	17.7	6.9	10.5	3.9
Brody Lubienia	BL79	106.7	0.62	49	164	431	III	-24.4533		176.8	94.2	158.3	45.5	12.9	21.1	49.9	8.6	11.6	3.1
Brody Lubienia	BL78	107.9	0.72	46	150	433	III	-24.3342		228.1	97.5	138	55.2	10	19.8	43.7	6.5	12.5	2.4
Brody Lubienia	BL77	120	0.74	88	108	429	III	-24.215		199.2	77.6	209.4	77.1		19.8	29	7.4	11.2	2.3
Brody Lubienia	BL76	120.5	0.59	70	133	433	III	-24.2594		162.6	75	149.8	55.5		18.3	21.4	6	10.9	3.3
Brody Lubienia	BL75	121.4	0.47					-24.2616		169.8	68.8	161.8	58.5		16.6	24	5.4	9.9	2.7
Brody Lubienia	BL74	123.7	1.52	66	70	426	III	-24.0627		100.8	75.5	150	41.5	7.8	11.6	7.7	3.9	7.4
Brody Lubienia	BL73	125	1.02	83	90	426	III	-23.645		74.5	44.8	250.7	49.9		10.2	13	2.6	6.6
Brody Lubienia	BL72	125.5	0.62					-24.8886		201.3	92.4	315.6	115.3	8	22.4	21.5	6.5	11.5	2.8
Brody Lubienia	BL71	126	0.54	62	159	427	III	-24.4586		229.2	110.9	176	56.2	22.5	16.9	17	6	11	2.2
Brody Lubienia	BL70	128.4	<0.1	493	159	428	III	-25.8585		258.7	120.4	502	149.2		26.1	41.4	4.7	16
Brody Lubienia	BL69	129.2	0.18	719	89	429	III			221.8	114.2	792	318.8		69.4	56.6	6.5	14.2
Brody Lubienia	BL68	130.1	0.23	76	99	429	III	-26.6574		288.3	123.8	304.1	84.1	27.9	15.6	36.6	5.7	14.6
Brody Lubienia	BL67	131.3	0.67	37	70	430	III	-24.5254		265.5	113.5	205.6	74.8	32.2	48.7	33.5	5.6	11.4
Brody Lubienia	BL66	132.3	0.35	104	85	429	III	-26.6178		274.4	121.1	156	87.1	20.8	30.9	34.3	5.5	13.9
Brody Lubienia	BL65	133	1.83	31	85	427	III	-24.5081		231.7	96.7	77.1	38.5	27.2	12.9	27.1	4.9	10.3
Brody Lubienia	BL64	134	0.41	105	78	425	III	-24.3844		355.4	119.1	290.3	84.8	27.2	27.1	39.6	4.8	16.3
Brody Lubienia	BL63	135	0.2					-24.897		330.6	114.4	89.4	86.1	48.2	35.2	40.8	5	19.1
Brody Lubienia	BL62	135.7	0.13	507	26	428	III	-26.7962			35.2	2134.7	582		30.1	101.4	10.9	8.1
Brody Lubienia	BL61	137.2	<0.1	190	199	430	III	-29.1709		198.1	103	895.1	132.6		16	27.9	5	7.3
Brody Lubienia	BL60	138	0.16	52	146	429	III	-28.7309		259.3	109.8	283	135.7	32.5	194.5	60.2	6.1	9.1
Brody Lubienia	BL59	139	0.22	479	94	427	III	-27.9866		272.1	109.2	921.7	272.9		17.8	57.7	4.6	13.3	5.3
Brody Lubienia	BL58	140	0.31					-26.2848		356.5	119.1	200	104.7	31.5	11.8	41.3	5.7	15.2
Brody Lubienia	BL57	140.6	0.15	75	132	423	III	-30.762		263.4	118.4	180.9	105.7	33.7	18.4	70.4	4.3	10.9
Brody Lubienia	BL56	141	<0.1	935	79	439	III	-28.4119		237.2	102.4	1832.7	296.4		176.9	59.2	4.9	7.5
Brody Lubienia	BL55	143	0.3					-25.2599		238	101.4	398.1	178.1	20.1	15.7	51.6	5	16
Brody Lubienia	BL54	144	0.49	46	122	421	III	-25.0976		261.9	122	179	84	26.5	18.5	39.4	7.2	11.3
Brody Lubienia	BL53	145	0.15	389	99	340	III			205.8	76	1251.4	360.6		52.2	76.7	5.5	8.8
Brody Lubienia	BL52	146	0.15	106	130	325	III	-25.7076		155.3	93.3	821.5	148	20.1	48.8	45.7	4.6	7.3
Brody Lubienia	BL51	147	0.28					-26.2071		281.9	122.6	350.5	140.5	17	151.5	58.8	5.6	11
Brody Lubienia	BL50	148	0.3					-25.9273		292.8	96.3	234.4	74.8	31.4	24.7	33.7	4.4	18.7
Brody Lubienia	BL49	149	0.28	279	98	348	III	-26.2123		256.3	104.3	809.1	268.4		49	53.1	5.1	22.9
Brody Lubienia	BL48	149.5	0.31	268	61	342	III			57.3	34.7	2304.4	632.9		41.1	23.7	11.2	13
Brody Lubienia	BL47	150	0.36	116	131	361	III	-25.5019		214.5	82.2	483.1	261.5		50.5	48	5.7	45.1
Brody Lubienia	BL46	150.8	0.48	122	85	326	III	-24.743		181	95.2	1093.5	137.5		20.4	34.6	6	21.5	2.7
Brody Lubienia	BL45	152.2	0.78					-24.2992		263.7	101.2	473.2	149.5	11.7	51.3	51.6	5.4	27.6
Brody Lubienia	BL44	153	0.97	91	89	428	III	-24.049		335.1	121.4	376.5	140.5	16.4	54.2	61.5	4.6	27.4
Brody Lubienia	BL43	153.5	0.58					-24.1669		268	104.2	553	182.2	31.3	40.2	71.4	5.4	25.2
Brody Lubienia	BL42	154	0.59	106	81	446	III	-24.148		296.1	114.6	412.6	158	42	48.6	67.7	4.9	34.7
Brody Lubienia	BL41	154.5	0.73					-24.335		305.6	122.4	372.5	169.2	20.8	45.8	60.2	3.9	26.9
Brody Lubienia	BL40	155	0.57	205	93	421	III	-24.751		188.3	85.7	1112.9	327.5	19.1	47	51.6	6	44.1
Brody Lubienia	BL39	155.5	0.69					-24.7128		288.5	110.9	305.8	158.7	58.9	55.1	63.8	5.7	26.5
Brody Lubienia	BL38	156.1	0.98	305	86	429	III	-23.4469		147.8	69.5	1777	337.8		34.7	39.1	6.9	19.5
Brody Lubienia	BL37	157.6	0.52	114	109	427	III	-23.2178		193.5	85.8	384.7	78.1		17.2	17.4	3.6	9.7
Brody Lubienia	BL36	158	0.45					-23.3723		85.1	59	1532.6	228.1		19.3	18.2	5.9	10.3
Brody Lubienia	BL35	159	0.81					-23.549		210.6	99.7	1365.9	294.7		51.6	60.4	4.4	23.1
Brody Lubienia	BL34	159.2	0.88					-23.3283		301.9	106.6	732.8	159.4	17.2	51.3	63	5.3	27.5
Brody Lubienia	BL33	160	1.87	90	46	349	III	-23.0292		192.4	99.5	699.8	161.8	10.7	29	57.1	5.4	15.4
Brody Lubienia	BL32	160.5	2.66					-23.2534		238.3	107.2	755.5	177.4		23.7	58.7	5.7	15.4
Brody Lubienia	BL31	161.2	1.57	69	103	332	III	-23.1047		229.9	116.5	424.6	120.9	11.4	34.7	43.8	6.1	14.6
Brody Lubienia	BL30	162	3.05					-23.0769		178.9	79	1465.2	237.9		33.7	105.7	5.3	13.3
Brody Lubienia	BL29	162.5	2.06					-23.1538		225.8	102.6	810.5	171.2	18	30.8	82.7	6.1	18.1
Brody Lubienia	BL28	163.5	1.48					-23.4173		192.2	93	363.5	141.8	20.3	27	96.9	4.9	12
Brody Lubienia	BL27	164	1.94					-22.9162		259.7	101.6	677.7	158.2	13.9	35	90.8	5	17.9
Brody Lubienia	BL26	164.5	2.15					-22.8773		222.5	93	810.8	191.9	10	31.6	101.6	5.8	14.8
Brody Lubienia	BL25	165.2	1.41	74	78	331	III	-22.9762		242.1	94.7	810	154.7		26.8	71.8	5.6	14.1
Brody Lubienia	BL24	166	1.39	63	91	431	III	-23.0732		228.4	97.3	436	139.5	16.9	28.7	78.8	5.7	13.3
Brody Lubienia	BL23	166.5	2.19					-22.8014		251.4	79.1	565.8	180.6		38	83.7	5.4	11
Brody Lubienia	BL22	167	1.76	86	95	427	III	-22.914		260	100.9	579.1	175.5	9.4	35.9	66.7	5.6	12.8
Brody Lubienia	BL21	167.5	1.12					-22.7056		235.4	86.4	423.9	139.4	14.2	26.5	68.4	5.2	13.3
Brody Lubienia	BL20	168	1.44	315	68	426	III	-22.8491		184.7	78	1169.3	300.6		38.7	72.7	6.5	18.4
Brody Lubienia	BL19	168.5	1.58					-22.8347		227.3	103.2	893.3	234.5		34.8	59.7	5.1	13.7
Brody Lubienia	BL18	169	1.6	73	101	425	III	-23.2287		270.7	108	467	145.8	15.6	37.4	67.9	4.9	13.5
Brody Lubienia	BL17	171	1.32	58	89	429	III	-23.6427		264	132.3	255.3	92.9	26.3	24	35.5	6.5	11.9
Brody Lubienia	BL16	175.4	0.14	101	149	428	III	-25.9349		211.5	97.4	71.6	46	15.5	20.6	25.5	7	14.6	4.3
Brody Lubienia	BL15	176.1	0.91	48	184	425	III	-26.6833		292.4	125.7	176.6	136.8	94.2	46.6	57.6	5.5	19.7	3.1
Brody Lubienia	BL14	181.1	0.93	204	126	425	III	-24.4399		148.2	94.7	391.5	119.4	11.3	45.9	103.8	5.4	15.4	3.4
Brody Lubienia	BL13	181.5	2.92					-25.0457		325	115.3	103.5	111	50.7	31	71.5	4.7	30.1	2.7
Brody Lubienia	BL12	184	1.61					-24.0638		268.4	98.1	262.5	104.6	11.4	30.1	69.8	5.7	13.7	2.5
Brody Lubienia	BL11	185.5	1.24					-23.9169		237.8	97	169.8	83.9	15.8	27.9	42.6	7	13.3	2.9
Brody Lubienia	BL10	188.3	1.03	48	135	431	III	-24.0909		223	110.7	227.8	74.4	16.5	30.1	36.4	5	10.2
Brody Lubienia	BL9	194	1.55					-23.8849		213.5	89	129.2	70.1	7.7	27	30	5.1	9.9	3.4
Brody Lubienia	BL8	196.6	1.57					-23.8665		328.8	128.2	166.5	93.8	22.1	35.7	49.3	6.2	14
Brody Lubienia	BL7	208	1.34	83	77	429	III	-23.8556		186.8	84.8	417.4	135.3		25.5	47.7	5.2	10.9
Brody Lubienia	BL6	209.4	1.76	89	64	429	III	-24.053		223.4	85.1	577.2	162.3		33.1	45.9	6.2	13.1
Brody Lubienia	BL5	210.2	1.78	280	38	430	III	-24.02		101.3	56.8	3138	327.3		31.4	39.4	8.3	13.8
Brody Lubienia	BL4	216.7	2.28	43	90	429	III	-24.4701		315.6	137.9	192.1	106.3	20.9	36.3	55.6	4.5	12.2
Brody Lubienia	BL3	222.6	0.91					-23.6312		230	99.9	162.9	82.4	17.2	32.6	42.6	6.4	9.3
Brody Lubienia	BL2	223.4	1.57					-23.8423		166.4	67.2	138.9	69.9	16.1	23.3	38.6	4.4	10.4
Brody Lubienia	BL1	225.1	0.63					-23.6137		99.6	72.4	111.8	48.3	16.7	17.1	27.5	4.4	10.7
Parkoszowice	Par42	137.5	1.03					-24.0339		160.6	96.7	192.8	106.5	29.3	30.5	132.1	5.2	15.4
Parkoszowice	Par41	139.3	0.74					-23.8835		152	76	151.2	70.7	23.5	27.1	42.3	5.5	8.5
Parkoszowice	Par40	141.2	1.42					-23.6513		165.6	76.1	148.4	64	18.4	17.5	71.3	3.5	13
Parkoszowice	Par39	145	0.79					-24.0272		170.4	100	162.6	80.7	18.5	25.6	50.5	7.1	11.8
Parkoszowice	Par38	145.4	0.71					-24.12		159.9	134.1	172.6	65.7	18.2	29.2	40	7.1	12.7
Parkoszowice	Par37	146	0.63					-24.2462		288.4	119.2	210.3	166.2	39.8	36.2	85.1	4.9	22.8
Parkoszowice	Par36	146.5	0.59					-26.9168		307.9	109.3	318.2	174.6	27.8	50.1	75	5.3	33.3
Parkoszowice	Par35	147	0.58					-25.3663		215.6	95.3	1378.9	292.9		48.2	67.7	5.6	40.3
Parkoszowice	Par34	147.6	0.6					-26.9347		267.3	127.1	360.6	181.6	24.1	48.5	73.9	4.4	24.7
Parkoszowice	Par33	148.3	0.48					-26.3766		223	92.2	1286.6	243.3		47.9	66.8	6.7	23.4
Parkoszowice	Par32	148.5	0.37					-26.8899		198.5	89.9	1617.4	256.7		39.6	69.4	6.4	25.1
Parkoszowice	Par31	148.7	0.47					-27.3552		254.8	104.4	747.4	187.3	13.9	49.2	72.4	4.1	31.6
Parkoszowice	Par30	149	0.3					-27.1957		179.7	78.8	1621.2	325.7		51.4	54.3	7	25.2
Parkoszowice	Par29	149.5	0.25					-27.7089		114	35.7	3489	554.8		49.2	38.4	10.9	15.6
Parkoszowice	Par28	149.7	0.33					-26.9714		231.5	96.7	541.2	185.6		48.1	57.4	6.5	16.3
Parkoszowice	Par27	150	0.39					-27.2579		242.9	86.7	1091.5	314.6		50.5	54.6	7.2	19
Parkoszowice	Par26	151	0.41					-27.4493		241.7	56.9	1334.5	366.9		57.1	77.7	6.2	12.6
Parkoszowice	Par25	151.5	0.31					-27.7156		211.2	87.7	1406.2	326.3		46.1	55.7	5.2	16
Parkoszowice	Par24	152	0.43					-27.2586		213.6	65.7	1675.1	424.6		47.7	58.7	7.4	14.4
Parkoszowice	Par23	152.5	0.28					-27.215		213.7	74.3	1464.7	387.8		50.9	51.3	6.6	15.1
Parkoszowice	Par22	153	0.31					-26.6919		247.6	94.8	363.8	188.7	55.1	52	59.2	5.7	22
Parkoszowice	Par21	153.5	0.34					-26.396		173.1	81.6	835.2	310.6		47.8	61.2	7.1	25.4
Parkoszowice	Par20	154	0.41					-27.0479		230.8	85.1	623.1	274		50.1	59.1	7.9	28.8
Parkoszowice	Par19	154.5	0.33							262.1	112.2	430.2	167.4	16.6	45.7	61.1	5.5	21
Parkoszowice	Par18	155	0.62					-25.0235		275.8	99.4	524.6	186.3	18.1	40.6	95.2	7.2	27.7
Parkoszowice	Par17	156.4	0.75					-25.2903		221.1	91.4	858.8	228.9		37.6	77.5	5.4	23.4
Parkoszowice	Par16	157.4	0.62					-24.3971		234.9	93.1	1060.8	312		36.9	66.9	7.4	28.6
Parkoszowice	Par15	157.8	0.82					-24.9082		235	120.4	505.9	191.4		38.3	62.9	5.3	21.2
Parkoszowice	Par14	158	0.66					-24.6158		233.3	97.5	671.2	229.9		37.7	71.1	5.5	21.9
Parkoszowice	Par13	158.5	0.53					-25.0955		252	116.8	271.5	169.5	15.5	39.8	75.8	5.4	26.4
Parkoszowice	Par12	158.8	0.67					-24.8909		237.5	107.4	550.1	219		36.2	78.9	4.8	24
Parkoszowice	Par11	159	0.57					-24.5643		245.5	107.5	381.2	183.1		35.5	70.4	5	23.6
Parkoszowice	Par10	159.2	0.63					-24.2796		255.7	122.2	283.6	161.9	14.7	41.5	80.8	4.8	18.3
Parkoszowice	Par9	159.6	3.37					-23.9494		167.6	78.4	96.4	82.6		21.7	25.7	5	9.8	2.9
Parkoszowice	Par8	160	1.48					-22.9351		176.8	92.8	152.6	66.2	16.8	21	46.2	5.6	11.1
Parkoszowice	Par7	161.2	4.06					-22.8729		146.6	60.2	113.6	119.1		23.1	47.2	5.7	45.4
Parkoszowice	Par6	161.6	7.95					-23.8693		245.9	68.8	160.6	108.5		42	68.4	3.9	11.9
Parkoszowice	Par5	163.6						-23.9331		308	97.4	63.8	45.1		15.9	17.2	3.6	14.4	4
Parkoszowice	Par4	166	1.36					-23.7915		204.2	99	179.4	77.2	35.2	25.2	143.4	5.9	33.6
Parkoszowice	Par3	167.4	0.93					-23.8356		186.3	72.9	559.9	121.8	18.6	33.7	79.5	6.3	19	2.3
Parkoszowice	Par2	170.9	9.57					-23.8586		410.2	208.6	239.2	99.2	37.6	58.7	117.9	6.1	55.5	5.4
Parkoszowice	Par1	171.2	0.63					-23.8826		164.2	105.1	183.8	80.3	18.8	23.5	86.8	7.2	68.5	2.7
Gorzow Wielkpolski	GW92	768	0.16							213.2	99	259.1	198.6	10.9	55.8	82.6	4.8	13
Gorzow Wielkpolski	GW91	769.5	0.12					-27.7569		185.2	92.8	1222.6	290.5		56.5	89	4.3	17.2
Gorzow Wielkpolski	GW90	771	0.25					-29.2596		234.5	98.2	508.9	215.5	19.1	62.8	106.8	5.4	21.4
Gorzow Wielkpolski	GW89	773.4	0.26					-31.8594		227.1	100.6	468.9	166.1	51.4	49.5	121.9	4.8	22.9
Gorzow Wielkpolski	GW88	774	0.29					-30.4163		224.5	82.6	370.3	161.6	26.3	46	87.8	6.5	21.8
Gorzow Wielkpolski	GW87	775	0.51					-29.5776		261.2	93.8	352.1	197.7	35	54.6	89.2	6.6	24.1
Gorzow Wielkpolski	GW86	776	0.12					-27.8803		226.5	80.9	1049.8	195		35.3	76.3	2.6	13.8
Gorzow Wielkpolski	GW85	777	0.1							178.9	78.2	1057.4	186.2		50.2	75.9	5.2	12.3
Gorzow Wielkpolski	GW84	778	0.1					-27.6941		202.9	112.1	314.2	136.7	27.4	48.7	67.5	4.9	15.6
Gorzow Wielkpolski	GW83A	779	0.23							227.1	90.4	602	142.2	17.2	35.6	84.2	3.1	17.3
Gorzow Wielkpolski	GW83	780	0.27					-29.1445		248.8	99.9	577.8	161.8	28.1	44.2	98.6	4.4	21
Gorzow Wielkpolski	GW82	781	<0.1					-27.8302		216.8	89.7	1492	178.2		31.2	70.8	3.4	16.5
Gorzow Wielkpolski	GW81	782	0.22					-29.6739		254.9	98.3	255.6	200.6	14.3	36.5	102.2	3.5	17.6	4.1
Gorzow Wielkpolski	GW80	782.8	0.14					-26.6731		219.6	94.3	441.7	247.1	20.7	60.3	98	3.8	11.6
Gorzow Wielkpolski	GW79	786.5	0.18					-28.907		249.7	109.7	261.8	172.2	22.6	45.5	128	2.9	23.4
Gorzow Wielkpolski	GW78	788	0.16					-28.3857		221.5	101.4	376.5	181.8	9.7	49	97	5.5	22.5
Gorzow Wielkpolski	GW77	789	0.21					-28.2932		233.8	96.2	474.3	177.7		57.5	97.4	4.6	18.4
Gorzow Wielkpolski	GW76	790.5	1.15					-28.8306		226	94.6	455.2	184.7		52.9	121.5	4.6	22.7
Gorzow Wielkpolski	GW75	793.5	1.02					-30.2611		234.3	89.7	356.8	192.9	21.4	61.6	153.6	4.7	22.4
Gorzow Wielkpolski	GW74	795	0.11					-28.0264		154.7	58.8	572.3	125.7		28.7	47.1	4.1	13.4
Gorzow Wielkpolski	GW73	796	0.34					-28.5825		182.2	109.5	1387.7	211.3		44.4	92.9	7.1	21
Gorzow Wielkpolski	GW72	796.6	0.22					-28.4564		195.9	113.2	597.5	193.2	15.2	51.4	103	5.1	27.7
Gorzow Wielkpolski	GW71	797	0.12					-29.0226		211.1	82.5	669.1	182.1	13.6	48.7	116.5	5.6	39.4
Gorzow Wielkpolski	GW70	797.5	0.16					-29.0253		250.2	120.2	1943.5	333.2		55.8	80.6	3.9	21.1	3
Gorzow Wielkpolski	GW69	798	0.16					-28.8972		171.5	82.3	616.2	219.1		54	86.5	3.6	10.5
Gorzow Wielkpolski	GW68	799	0.21					-28.7556		184.3	76.8	457.4	227.2	15.8	60.8	89.6	3.8	15
Gorzow Wielkpolski	GW67	799.5	0.39					-28.2987		221.5	106.1	325.8	218.8		56.7	102	3	36.9
Gorzow Wielkpolski	GW66	800.5	0.46					-28.1265		257.6	105.1	365.3	238	57.2	62.2	280.8	4.1	50.4
Gorzow Wielkpolski	GW65	801	0.63					-28.6571		221.7	100.5	399.2	230.4		46	98.4	5.3	25.9
Gorzow Wielkpolski	GW64	802	0.51					-28.3134		223.3	98.3	351.6	227.2		47.4	98.5	3.9	30.3
Gorzow Wielkpolski	GW63	802.8	0.42					-28.2049		71.4	55.2	2606.1	479		40.1	52.7	9	11.8
Gorzow Wielkpolski	GW62	804.2	0.33					-27.8308		145.1	84.3	1713.5	239.2		42.8	78.1	5	16.3
Gorzow Wielkpolski	GW61	805.2	0.19					-27.9485		204.4	95.8	857.3	168.4	11.6	36.4	68.3	4.5	28.2
Gorzow Wielkpolski	GW60	806	0.27					-25.7297		195.2	110.9	357.6	221.4		48	102.3	2.8	32.8
Gorzow Wielkpolski	GW59	806.5	0.43					-25.723		213.6	100.5	545	177.5		45.9	79.9	4.8	17.8
Gorzow Wielkpolski	GW58	807	0.34					-25.7133		246.5	74.4	363.1	179		48.9	126.4	4.3	21.9
Gorzow Wielkpolski	GW57	807.5	0.21					-25.6603		192	105	380.5	154.9	12.3	44.6	78.7	5.9	15.5
Gorzow Wielkpolski	GW56	808	0.18					-25.6833		239.8	108.3	609.3	220.5	11	52.2	112	5.2	16.8
Gorzow Wielkpolski	GW55	809	0.83					-25.4409		207.8	89.4	951.1	251.1		53.2	96	5.6	17.8
Gorzow Wielkpolski	GW54	809.5	0.69					-26.1592		261.1	95.1	635.6	251.2		51	101.5	4.3	16.8
Gorzow Wielkpolski	GW53	812.6	0.22					-27.3371		235.9	74.5	1028.2	173.8		38.3	94.4	4.9	16
Gorzow Wielkpolski	GW52	813	0.13					-24.8348		196.8	97.8	510.6	125.6		32.6	80.2	7.9	18.2
Gorzow Wielkpolski	GW51	815	0.4					-28.5745		233.2	114.7	362.5	205.8		53.3	90.4	4.4	21.4
Gorzow Wielkpolski	GW50A	815.5	0.38					-27.868		220.7	106.5	546.9	197.5		47.7	98.7	4.1	23.8
Gorzow Wielkpolski	GW50	816.5	0.51					-27.5818		262.9	98	457.3	228.9		53.7	92.4	4.6	25.1
Gorzow Wielkpolski	GW49A	817	0.16					-26.5905		213.4	85.1	438.4	147.9		33.3	78.6	3.7	14.6
Gorzow Wielkpolski	GW49	817.5	0.44					-26.4714		224.6	104	744.9	235		47.7	98.5	4.9	21.2
Gorzow Wielkpolski	GW48	818.5	0.31					-26.5827		202.6	100.7	443.7	171.5		38.8	95	6.3	18
Gorzow Wielkpolski	GW47	819.5	0.62					-27.0143		210.4	88.6	857.6	245		53.5	149.5	5	21.3
Gorzow Wielkpolski	GW46	820	0.3					-28.1244		219.3	116.8	311.3	130.3	9.3	40.9	106	6	17.4
Gorzow Wielkpolski	GW45	820.5	2.24					-25.0842			26.4	3194.1	514.4		24.3	28.5	13.8	28.9
Gorzow Wielkpolski	GW44	821.5	0.2					-27.1177		111	66.3	1913.6	293.5		44.9	88.2	9.5	18.3
Gorzow Wielkpolski	GW43	822.5	0.41					-27.1242		196.2	94.6	437.5	202		51.4	98.2	5.4	25.6
Gorzow Wielkpolski	GW42	826	0.24					-25.8278		237.1	80.5	489.4	192.2		44.5	87.4	3.9	25.7
Gorzow Wielkpolski	GW41	827	1.53					-26.3135		111.2	63.1	2136.7	508.3		54.8	63.6	9	14
Gorzow Wielkpolski	GW40	828	0.22					-26.3242		209.6	74.9	607.1	206.8		47.5	86.2	4.1	22.1
Gorzow Wielkpolski	GW39	829	0.24					-26.5335		226.8	93.7	610.4	212.1		47.7	83	4.2	23.1
Gorzow Wielkpolski	GW38	830	0.26					-26.4187		211.9	92	451.2	202.8		52.2	85.5	4.2	21.8
Gorzow Wielkpolski	GW37	831	0.22					-26.2109		209.9	114.5	629.5	229.2		53.9	95.6	4.5	27.1
Gorzow Wielkpolski	GW36	832	0.34					-26.6167		191.9	80.7	927.4	257.9		48.8	88.3	5.9	24.1
Gorzow Wielkpolski	GW35	833	0.26					-26.5476		197.4	83.8	719.1	233		49.7	80.9	4.5	23.1
Gorzow Wielkpolski	GW34	834	0.25					-26.4864		208.5	99.5	643.4	213.3		49.9	84.3	3.5	21.4
Gorzow Wielkpolski	GW33	835	0.25					-25.9843		224.2	98.1	539.6	214.1		49.1	82	4.5	23.1
Gorzow Wielkpolski	GW32	836	0.22					-26.1692		199.2	87.7	514.9	216.2		50.5	89.5	3.7	25.8
Gorzow Wielkpolski	GW31	836.5	0.23					-24.4205		239.3	93.5	323	192.4	11.8	45.1	341.7	4.5	44.3
Gorzow Wielkpolski	GW30	837.2	0.27							225.3	95.6	363.1	209.3		56.1	82	3.5	21.9
Gorzow Wielkpolski	GW29	840.5	0.31					-26.0823		181.9	88.9	379	212.4		53.7	93.5	5.3	26.1
Gorzow Wielkpolski	GW28	846.5	0.87					-24.1125		235.1	111.3	449.8	203.3		40.2	94.2	4.6	24.5
Gorzow Wielkpolski	GW27	847.2	1.11					-23.9522		183.8	114.4	247.7	137		27.2	61.6	5.9	19.8
Gorzow Wielkpolski	GW26	847.8	1.14					-24.0567		260.3	112.3	333.4	197.3	13.3	44.7	95.2	3.3	21.1
Gorzow Wielkpolski	GW25	848.3	0.98					-24.1947		241.8	112	452.3	212.3		41.1	95.1	5.5	22.7
Gorzow Wielkpolski	GW24	852.5	0.71					-24.3736		210.6	101.9	427.3	107.7		27.7	68.4	6.2	13.8
Gorzow Wielkpolski	GW23	853	0.61					-24.1809		210.8	88.6	212.7	80.2		22.7	47.4	2.8	12.9
Gorzow Wielkpolski	GW22	853.8	0.34					-24.4046		156.2	52.5	763.8	128.8		30.6	62.1	3	11.5
Gorzow Wielkpolski	GW21	854.5	0.65					-24.4272		124.8	67.6	4312	230.9		38.2	84	5.6	14
Gorzow Wielkpolski	GW20	855	5.96					-23.4962		287.9	133.8	491.9	167		32.2	141.3	3.1	20.9
Gorzow Wielkpolski	GW19	855.6	0.92					-24.2686		208.1	99.8	655.2	153		34.5	76.8	6.2	12.7
Gorzow Wielkpolski	GW18	856.4	4.11					-23.7161		235	119.7	428.5	128.8		25.1	69.9	5.1	20
Gorzow Wielkpolski	GW17	856.8	2.63					-23.3192		189.3	108.2	261	113.8		24.2	44.1	5.3	13
Gorzow Wielkpolski	GW16	857.2	0.74					-23.7867		154.1	83.7	354.6	71.5	7.3	16.6	43.4	3.7	14.2
Gorzow Wielkpolski	GW15	859	1.25					-24.2467		221.4	85.4	465.5	138.6	15.3	34.8	89.7	3.4	21.7
Gorzow Wielkpolski	GW14	859.5	1.18					-23.6596		210.5	108.1	513.5	177.2	18.2	42.5	85.8	4.5	21.9
Gorzow Wielkpolski	GW13	860	1.11					-23.7563		218.3	72.3	1019.3	202.8		37.2	76.5	3.5	19.6
Gorzow Wielkpolski	GW12	865.6	1.01					-23.7576		195.1	93.8	475.9	150.4		34.8	80.6	3.8	20.4
Gorzow Wielkpolski	GW11	866	1.14					-23.764		197.1	85.9	442.9	149.7	11.1	38	90.9	4.3	21.8
Gorzow Wielkpolski	GW10	866.5	1.27					-24.0249		229.7	95.4	971.4	205.3		39.1	75.3	5.1	14.3
Gorzow Wielkpolski	GW9	867	0.78					-23.7947		216.7	91.9	354	102.5	14.3	28.8	64.1	3.1	18.4
Gorzow Wielkpolski	GW8	867.5	1.09					-24.3508		176.1	79.4	597.1	156.6		34.5	77.4	4.3	18.3
Gorzow Wielkpolski	GW7	868	1.02					-23.8502		169.2	93.8	1096.6	229.1		42.3	79.1	4.6	16.8
Gorzow Wielkpolski	GW6	868.5	1.16					-23.6454		250	84	458.5	166.1		37.1	82.1	5	18.8
Gorzow Wielkpolski	GW5	869.2	1.1					-23.8381		193.1	85.6	735.3	171.9		37.9	76.5	5	20.7
Gorzow Wielkpolski	GW4	870.2	1.55					-23.7212		192.9	89.9	546.9	173		38.7	87.7	5.1	23.4
Gorzow Wielkpolski	GW3	877	1.07					-24.1255		218.4	101.8	484.6	197.5	17.3	44.6	91.3	3.9	23.9
Gorzow Wielkpolski	GW2	878	1.04					-23.7399		226.7	111.1	227.3	123.8	20.1	37.4	80.9	3.5	19.7
Gorzow Wielkpolski	GW1	878.8	1.09					-23.8153		228.5	91.3	270.7	150.3	10.9	42.3	87.4	4.2	20.2
	PACS-2									317	62.1	458	195.5		378.3	387.6	7.7	185.7
	PACS-2									330.4	47.2	449.5	187.4		352.4	395.9	8.6	188.8	4.1
	PACS-2									311.9	54.1	443.1	203.2		363.3	397.9	8.2	188.6	4.2
	PACS-2									356	46.3	443.6	201		373.4	413.2	7.8	191.4	4.1
	PACS-2									328.3	50.3	454.3	192.8		354.8	403.4	7.8	188.9	3.8
	PACS-2									318.1	67.8	453.5	194.4		381.4	391	8	183.6	4
	PACS-2									301.2	52.8	451.6	195.2		358.2	396.4	7.8	198.3	3
	PACS-2									322.4	69.2	456.1	192.4		367.8	406.4	8	186.9	4
	PACS-2									287	67.1	453.5	192.8		368.5	391.6	7.9	178.8	3.7
	PACS-2									307.8	54.4	467.2	185.7		363.5	401.3	8.4	193.8	3.6
	PACS-2									315.2	57.5	458.9	195.3		369.8	408	8.1	187	3.7
	PACS-2									321.3	56.2	444.5	195		359.9	413.2	7.1	182.4	4.7
	PACS-2									325	53.4	452.9	198.4		375.9	390.8	7.6	184.4	3
	BROC-1							-28.3232
	BROC-1							-28.3531
	BROC-1							-28.2636
	BROC-1							-28.2693
	BROC-1							-28.2853
	BROC-1							-28.4343
	BROC-1							-28.2613
	BROC-1							-28.1978
	BROC-1							-28.2065
	BROC-1							-28.109
	BROC-1							-28.2461
	BROC-1							-28.3898
	BROC-1							-28.3822
	BROC-1							-28.4118
	BROC-1							-28.2255
	BROC-1							-28.2969
	BROC-1							-28.2438
	BROC-1							-28.2551
	BROC-1							-28.2929
	BROC-1							-28.254
	BROC-1							-28.342
	BROC-1							-28.3829
	BROC-1							-28.3037
	BROC-1							-28.1985
	BROC-1							-28.2746
	BROC-1							-28.3075
	BROC-1							-28.3413
	BROC-1							-28.3328
	BROC-1							-28.2484
	BROC-1							-28.2533
	BROC-1							-28.2027
	BROC-1							-28.3152
	BROC-1							-28.2979
	BROC-1							-28.4202
	BROC-1							-28.2303
	BROC-1							-28.2704
	BROC-1							-28.2297
	BROC-1							-28.2903
	BROC-1							-28.1991
	BROC-1							-28.3331
	BROC-1							-28.3469
	BROC-1							-28.3019
	BROC-1							-28.2287
	BROC-1							-28.3232
	BROC-1							-28.3085
	BROC-1							-28.3331
	BROC-1							-28.229
	BROC-1							-28.237
	BROC-1							-28.3179
	BROC-1							-28.3082
	BROC-1							-28.2577
	BROC-1							-28.2644
	BROC-1							-28.3642
	BROC-1							-28.2988
	BROC-1							-28.2493
	BROC-1							-28.3013
	BROC-1							-28.3186
	BROC-1							-28.2779
	BROC-1							-28.2155
	BROC-1							-28.2467
	BROC-1							-28.2794
	BROC-1							-28.3088
	BROC-1							-28.3248
	BROC-1							-28.2438
	BROC-1							-28.3027
	BROC-1							-28.336
	BROC-1							-28.2569
	BROC-1							-28.3226
	BROC-1							-28.2106
	BROC-1							-28.2943
	BROC-1							-28.2804
	BROC-1							-28.2842
	BROC-1							-28.3097
	BROC-1							-28.2875
	BROC-1							-28.3355
	BROC-1							-28.2957
	BROC-1							-28.275
	BROC-1							-28.259
	BROC-1							-28.2866
	BROC-1							-28.3007
	BROC-1							-28.3327
	BROC-1							-28.2695
