# Supplementary material for: Fungal decomposition of terrestrial organic matter accelerated Early Jurassic climate warming
Source: Sci Rep. 2016 Aug 24;6:31930. doi: 10.1038/srep31930 (PMC4995404; doi:10.1038/srep31930)
Supplement: Supplementary Information [file srep31930-s2.xls]

## Sheet: Arkusz1
			PALYNODEBRIS (PD)				PALYNOMORPHS - PROPER (PP)
drill core	No.	depth [m]	opaque (black)	translucent (brown)	Cuticles & other plant tissues	Amorphous organic matter (AOM)	Spores	Megaspores	Pollen grains		Dinoflagellate	Acritarchs	Green algae (therein Prasinophyceae)	Botryococcus	Fungal spores	Foramini-feral chitinous linings	Sum
									bisaccate	others
Mechowo IG	M-93	291	13	776						1							790
Mechowo IG	M-92	292	31	739	13		12		1	5					3		804
Mechowo IG	M-91	293.5	25	542	63	1	28		1	5				1	2		668
Mechowo IG	M-90	295	145	597	28		51		2	9							832
Mechowo IG	M-89	296	255	574	10	2	72		3	7					5		928
Mechowo IG	M-88	297	65	700	9		21	3		3					3		804
Mechowo IG	M-87	298	141	735	11	1	34	1	4	9					1		937
Mechowo IG	M-86	299.5	80	674	9	3	37			8				1	5		817
Mechowo IG	M-85	301	125	586	6	2	19			10					4		752
Mechowo IG	M-84	301.5	73	544	5	4	65		1	41			5		17		755
Mechowo IG	M-83	302	199	524	104	1	99		4	28		1			2		962
Mechowo IG	M-82	302.5	143	406	162	26	59		3	22	2		2	1	3		829
Mechowo IG	M-81	303.5	91	845	26	5	14		1	5					5		992
Mechowo IG	M-80	307	68	794	43	2	38		3	9		1			2		960
Mechowo IG	M-79	308	53	639	11	5	15			8				1	5		737
Mechowo IG	M-78	308.5	138	68		2	1										209
Mechowo IG	M-77	309	139	448	1		2			1					1		592
Mechowo IG	M-76	310.5	30	184	2												216
Mechowo IG	M-75	311	54	422	263	52	5		15	6		4		1			822
Mechowo IG	M-74	312.5	87	570	101	4	10			4			3		5		784
Mechowo IG	M-73	314	431	145	8	5	6	2		2							599
Mechowo IG	M-72	320	268	88					1								357
Mechowo IG	M-71	322.5															0
Mechowo IG	M-70	324															0
Mechowo IG	M-69	327.5	157	58	1	3	1										220
Mechowo IG	M-68	330	77	160	7	3	3			3							253
Mechowo IG	M-67	331	74	145	1	4	1								3		228
Mechowo IG	M-66	332															0
Mechowo IG	M-65	336	88	108			1										197
Mechowo IG	M-64	339	100	257	1		1		1								360
Mechowo IG	M-63	340	380	78		3	13		1	4							479
Mechowo IG	M-62	341.5	344	319	14	35	81		2	27	3	3	3		3		834
Mechowo IG	M-61	342.5	315	350	5	59	60		1	10		3			1		804
Mechowo IG	M-60	343.5	330	239	5	62	40		4	9		2			1		692
Mechowo IG	M-59	345.5	389	261	7	42	119		4	18	1	2	1		5		849
Mechowo IG	M-58	346	256	199	5	47	47			11		1			3		569
Mechowo IG	M-57	347.5	359	243	7	56	63		3	17		9				1	758
Mechowo IG	M-56	348.5	235	315	5	121	81		13	79		7			1		857
Mechowo IG	M-55	350	338	301	4	24	22		6	27							722
Mechowo IG	M-54	353	202	287	3	226	54		28	97	1	11	1			1	911
Mechowo IG	M-53	354	267	391	10	140	94		34	166		3		1			1106
Mechowo IG	M-52	355.5	178	329	4	30	107		18	88	1	4	1				760
Mechowo IG	M-51	356	282	313	14	17	151		22	78	2	7	2				888
Mechowo IG	M-50	357	123	473	14	59	136		22	69		5					901
Mechowo IG	M-49	358	99	226	2	213	212		10	95		6			2		865
Mechowo IG	M-48	359	140	420	2	120	59		20	81	1	15	1		1	2	862
Mechowo IG	M-47	364	330	370		13	37		46	73		50					919
Mechowo IG	M-46	365	161	369	21	6	70		60	141		138					966
Mechowo IG	M-45	366	311	331	3	15	41		59	111	1	86	1				959
Mechowo IG	M-44	367	298	324	7	5	28		20	53	1	23	1				760
Mechowo IG	M-43	368	222	547	2		10		18	25		19					843
Mechowo IG	M-42	370	180	375	6		63		40	97		30			1		792
Mechowo IG	M-41	371	181	480	10	1	58		41	60		22			1		854
Mechowo IG	M-40	372	232	368	5		56		43	74		21			1		800
Mechowo IG	M-39	372.5	284	288	8	1	65		40	68		16		1			771
Mechowo IG	M-38	373	318	383	9		45		30	57		15					857
Mechowo IG	M-37	375	149	520	11	1	47		30	59		27					844
Mechowo IG	M-36	376	172	499	11	1	56		44	76		11					870
Mechowo IG	M-35	377	294	350	9	1	97		43	99		22			2		917
Mechowo IG	M-34	378	149	417	17	5	69		48	102	1	20	1		1		830
Mechowo IG	M-33	378.5	144	583	9	3	53		34	55	1	15	1		1		899
Mechowo IG	M-32	379	136	508	5	8	79		36	82	1	18	1				874
Mechowo IG	M-31	380	128	436	9	1	74		51	105	1	18	1				824
Mechowo IG	M-30	381	107	575	4	1	59		21	66	1	32	1				867
Mechowo IG	M-29	382	142	529	8	2	47		26	77	1	15	1				848
Mechowo IG	M-28	385	225	515	9	9	39		27	38		4					866
Mechowo IG	M-27	386	189	481	10	4	50		30	54		12		1			831
Mechowo IG	M-26	387	196	526	8	20	24		23	30		8					835
Mechowo IG	M-25	388	59	549	21	9	52		36	65		18					809
Mechowo IG	M-24	389	328	392	11	8	36		48	53		18					894
Mechowo IG	M-23	390.3	88	589	10	3	56		33	74		6					859
Mechowo IG	M-22	392	112	540	4	6	63		31	59	2	17	2				836
Mechowo IG	M-21	393	155	538	11	7	52		31	44	1	22	1				862
Mechowo IG	M-20	394	85	607	22	11	32		24	27	1	5	1				815
Mechowo IG	M-19	395	102	536	20	12	46		25	69		13					823
Mechowo IG	M-18	396	201	477	9	11	62		33	60		13					866
Mechowo IG	M-17	397	99	592	7	28	40		29	54	1	10	1				861
Mechowo IG	M-16	402	130	558	27	11	50		31	54		2					863
Mechowo IG	M-15	404	259	429	11	10	28		9	131		1			1		879
Mechowo IG	M-14	405.3	364	317	58	12	34		42	60	1	1	1	1			891
Mechowo IG	M-13	406	299	418	34	22	24		27	25	1	1	1				852
Mechowo IG	M-12	408.2	299	311	70	10	42		55	83	1	1	1				873
Mechowo IG	M-11	410	18	167	1				1	2							189
Mechowo IG	M-10	417.5	494	246	7	4	18		25	26		1					821
Mechowo IG	M-9	421.5	24	318			2			1		1					346
Mechowo IG	M-8	429	485	205		8	15		27	26		1					767
Mechowo IG	M-7	437.5															0
Mechowo IG	M-6	459															0
Mechowo IG	M-5	475	194	580	7	13	12		38	42							886
Mechowo IG	M-4	479	231	499	13	1	16		54	50							864
Mechowo IG	M-3	492	566	58		1	2		1	1							629
Mechowo IG	M-2	498	76	348	1	2	2		2	1							432
Mechowo IG	M-1	505	123	584	41	24	14		12	8							806
Brody Lubienia	BL81	103	267	286	19		9		6	13							600
Brody Lubienia	BL80	105.7	187	248	13		74	1	14	65	1						603
Brody Lubienia	BL79	106.7	184	236	31		79		13	56			1	1			601
Brody Lubienia	BL78	107.9	178	205	54		80		16	66					1		600
Brody Lubienia	BL77	120	245	237	24		38	1	7	46					1		599
Brody Lubienia	BL76	120.5	168	290	14		58		10	63		1					604
Brody Lubienia	BL75	121.4	193	236	17		58	1	11	86							602
Brody Lubienia	BL74	123.7	284	245	7		23	1	7	33							600
Brody Lubienia	BL73	125	322	249	1		10		6	10							598
Brody Lubienia	BL72	125.5	106	260	28		60		23	120	1			2			600
Brody Lubienia	BL71	126	154	238	16		55		22	112	1			1	1		600
Brody Lubienia	BL70	128.4	308	256	4		24		2	6							600
Brody Lubienia	BL69	129.2	291	168	1		130		1	15							606
Brody Lubienia	BL68	130.1	432	126	5		30			8							601
Brody Lubienia	BL67	131.3	409	125	4		40		3	17			1				599
Brody Lubienia	BL66	132.3	287	214	11		41	7		36					2		598
Brody Lubienia	BL65	133	383	186	8		18		2	4							601
Brody Lubienia	BL64	134	343	170	3		63		3	17					1		600
Brody Lubienia	BL63	135	378	93	1		124	2		6							604
Brody Lubienia	BL62	135.7	462	119	3		16			2							602
Brody Lubienia	BL61	137.2	184	353	15		33		3	11							599
Brody Lubienia	BL60	138	253	255	3		72		1	15					1		600
Brody Lubienia	BL59	139	181	340	3		67		1	6							598
Brody Lubienia	BL58	140	288	280	8		14			9							599
Brody Lubienia	BL57	140.6	291	136	117		49		4	5							602
Brody Lubienia	BL56	141	375	181	4		30			11							601
Brody Lubienia	BL55	143	311	202	2		68		2	16							601
Brody Lubienia	BL54	144	236	294	5		36		5	24							600
Brody Lubienia	BL53	145	172	176	1		226		8	14					1		598
Brody Lubienia	BL52	146	352	179	8		54		5	6							604
Brody Lubienia	BL51	147	293	218	16		61		1	10					1		600
Brody Lubienia	BL50	148	275	173	25		96	1	6	25							601
Brody Lubienia	BL49	149	121	349	10		63		9	48							600
Brody Lubienia	BL48	149.5	120	346	50		52		2	29							599
Brody Lubienia	BL47	150	189	258	30		77		4	45			1				604
Brody Lubienia	BL46	150.8	387	131	13		52		3	14							600
Brody Lubienia	BL45	152.2	111	305	32		57		22	67	5				1		600
Brody Lubienia	BL44	153	130	347	34		31		16	39	2				1		600
Brody Lubienia	BL43	153.5	147	349	2		28		9	64	6		1				606
Brody Lubienia	BL42	154	114	290	15		61		17	100	2	1	1				601
Brody Lubienia	BL41	154.5	215	305	16		28	1	10	23	1			1	1		601
Brody Lubienia	BL40	155	131	341	9	1	53		20	43			2				600
Brody Lubienia	BL39	155.5	148	301	8		75		21	46				1	1		601
Brody Lubienia	BL38	156.1	171	294	6		55		17	55	4	1			1		604
Brody Lubienia	BL37	157.6	326	197	5		29		16	26	2		1				602
Brody Lubienia	BL36	158	213	256	3		35		29	55	7		1				599
Brody Lubienia	BL35	159	159	306	4		39		34	54	4		1				601
Brody Lubienia	BL34	159.2	123	232	10		79		60	90	8						602
Brody Lubienia	BL33	160	187	275	4		37		29	56	12		1				601
Brody Lubienia	BL32	160.5	245	235	5		33		32	40	10						600
Brody Lubienia	BL31	161.2	287	207	8		33	1	16	46	1		1				600
Brody Lubienia	BL30	162	319	210	6		19		15	28	2						599
Brody Lubienia	BL29	162.5	186	300	5		22		36	53	2						604
Brody Lubienia	BL28	163.5	165	318	6		25		30	47	9						600
Brody Lubienia	BL27	164	136	307	5		36		46	65	5	1					601
Brody Lubienia	BL26	164.5	128	322	4		27		35	79	5						600
Brody Lubienia	BL25	165.2	102	315	2		48		34	93	5				1		600
Brody Lubienia	BL24	166	118	297	7		37		47	88	5						599
Brody Lubienia	BL23	166.5	133	292	3		40		44	81	7		1				601
Brody Lubienia	BL22	167	148	276	6		42		40	84	5						601
Brody Lubienia	BL21	167.5	145	258	2		52		52	83	6	2					600
Brody Lubienia	BL20	168	113	338	3		44		35	64	4						601
Brody Lubienia	BL19	168.5	156	298	1		40		28	71	6						600
Brody Lubienia	BL18	169	99	354	4		46		41	61	8						613
Brody Lubienia	BL17	171	169	323	6		17		37	44	5						601
Brody Lubienia	BL16	175.4	266	149	13		132		2	38							600
Brody Lubienia	BL15	176.1	48	139	5		112		38	258							600
Brody Lubienia	BL14	181.1	313	171	10		36		21	47	1						599
Brody Lubienia	BL13	181.5	19	102	77	15	300		24	63				1			601
Brody Lubienia	BL12	184	296	281			5		6	12							600
Brody Lubienia	BL11	185.5	217	326	1		10		18	29							601
Brody Lubienia	BL10	188.3	147	396	8		12		23	15							601
Brody Lubienia	BL9	194	95	440	27		11		10	18							601
Brody Lubienia	BL8	196.6	250	320	3		13		9	8							603
Brody Lubienia	BL7	208	218	274	7		37		24	40							600
Brody Lubienia	BL6	209.4	141	363	4		28		25	38							599
Brody Lubienia	BL5	210.2	237	307	1		16		16	23							600
Brody Lubienia	BL4	216.7	75	489	1		7		20	9							601
Brody Lubienia	BL3	222.6	187	378	3		5		16	11							600
Brody Lubienia	BL2	223.4	344	202	4		2		25	22							599
Brody Lubienia	BL1	225.1	384	150	8		8		26	24	1						601
Parkoszowice	Par42	137.5	384	154	4		17		26	17							602
Parkoszowice	Par41	139.3	371	158	13		14	1	14	29							600
Parkoszowice	Par40	141.2	378	194	5		9	1	10	9							606
Parkoszowice	Par39	145	379	124	20		38		29	29							619
Parkoszowice	Par38	145.4	404	101	26		22		20	26							599
Parkoszowice	Par37	146	204	270	27		43		19	39							602
Parkoszowice	Par36	146.5	143	243	50		98		14	50	2						600
Parkoszowice	Par35	147	257	250	24		35		7	27					3		603
Parkoszowice	Par34	147.6	79	290	19		102		28	79							597
Parkoszowice	Par33	148.3	218	280	31		43		8	20							600
Parkoszowice	Par32	148.5	169	320	33		43		11	24							600
Parkoszowice	Par31	148.7	172	294	22	33	54		8	15			2				600
Parkoszowice	Par30	149	285	214	43		52	5	5	2	2		0				608
Parkoszowice	Par29	149.5	236	162	15		155		5	27			0				600
Parkoszowice	Par28	149.7	205	194	23		141		2	32			0	1	1		599
Parkoszowice	Par27	150	203	220	41		111		7	17							599
Parkoszowice	Par26	151	283	188	29		73		1	24	1						599
Parkoszowice	Par25	151.5	238	174	9		137		5	34	4		1				602
Parkoszowice	Par24	152	256	186	12		121			24	1						600
Parkoszowice	Par23	152.5	178	209	33		138		4	35	3						600
Parkoszowice	Par22	153	239	178	23	1	132		5	20	2			1	1		602
Parkoszowice	Par21	153.5	377	155	5		54		3	5							599
Parkoszowice	Par20	154	276	202	29		83			10							600
Parkoszowice	Par19	154.5	244	161	8	6	153		8	20							600
Parkoszowice	Par18	155	184	336	9	4	39		16	36	8		1				633
Parkoszowice	Par17	156.5	194	270	6	2	31		16	36	12						567
Parkoszowice	Par16	157.4	234	354	15	3	10		4	18							638
Parkoszowice	Par15	157.8	101	303	32		43		8	63	8		1		2		561
Parkoszowice	Par14	158	221	352	28		30		8	42	6				1		688
Parkoszowice	Par13	158.5	160	309	9	2	61		11	48							600
Parkoszowice	Par12	158.8	190	246	14	28	39		21	55	7				1		601
Parkoszowice	Par11	159	236	211	12	30	50		12	62	3		1				617
Parkoszowice	Par9	159.6	227	215	19	5	38		52	78	1			1			636
Parkoszowice	Par8	160	289	165	31	3	40		31	45							604
Parkoszowice	Par7	161.2	356	149	23	8	21		11	33							601
Parkoszowice	Par6	161.6	384	144	8		52		4	10	3						605
Parkoszowice	Par5	163.6	279	325						2							606
Parkoszowice	Par4	166	312	219	18		13	1	31	14							608
Parkoszowice	Par3	167.4	216	214	9	2	35	1	41	82							600
Parkoszowice	Par2	170.9	465	130	4		3	1	1								604
Parkoszowice	Par1	171.2	234	248	14		24	1	41	43							605
Gorzow Wielkpolski	GW92	768	61	61	14		105		5	26							272
Gorzow Wielkpolski	GW91	769.5	96	129	9		66		2	12				1			315
Gorzow Wielkpolski	GW90	771	93	364	33	1	74		3	28			1		2		599
Gorzow Wielkpolski	GW89	773.4	375	131	77	3	25			7							618
Gorzow Wielkpolski	GW88	774	142	223	47		49	1		42							504
Gorzow Wielkpolski	GW87	775	116	115	7		29	7		4							278
Gorzow Wielkpolski	GW86	776	128	100	12	5	25			7					1		278
Gorzow Wielkpolski	GW85	777	170	152	6		45		1	24			1				399
Gorzow Wielkpolski	GW84	778	143	167	66		57			33							466
Gorzow Wielkpolski	GW83A	779	82	58	8		5		1	12							166
Gorzow Wielkpolski	GW83	780	236	330	47	2	106	2	1	56		1					781
Gorzow Wielkpolski	GW82	781	118	34	19		2		3	4	1				1		182
Gorzow Wielkpolski	GW81	782	320	66	35	6	18	1		4							450
Gorzow Wielkpolski	GW80	782.8	136	318	2		158		6	33				2			655
Gorzow Wielkpolski	GW79	786.5	105	221	1		64		3	11			1	1			407
Gorzow Wielkpolski	GW78	788	83	357	13		69		1	30							553
Gorzow Wielkpolski	GW77	789	84	354	25	3	61		1	16					2		546
Gorzow Wielkpolski	GW76	790.5	49	442	67	16	23			17					2		616
Gorzow Wielkpolski	GW75	793.5	313	111	48		16		2	9							499
Gorzow Wielkpolski	GW74	795	159	109	4		23	3		4							302
Gorzow Wielkpolski	GW73	796	234	208	8	4	34	2	1	14					3		508
Gorzow Wielkpolski	GW72	796.6	96	138	11		27			9				1			282
Gorzow Wielkpolski	GW71	797	131	351	9	1	79			26					3		600
Gorzow Wielkpolski	GW70	797.5	171	234	77	5	49	1	1	16					3		557
Gorzow Wielkpolski	GW69	798	125	267	43		65		1	11					1		513
Gorzow Wielkpolski	GW68	799	146	261	57	2	10	2		7				2	2		489
Gorzow Wielkpolski	GW67	799.5	83	414	17	23	49		4	27	3	1			4		625
Gorzow Wielkpolski	GW66	800.5	84	431	16	18	37		7	19	3				3		618
Gorzow Wielkpolski	GW65	801	80	407	22	44	43	1	7	33					1		638
Gorzow Wielkpolski	GW64	802	100	404	12	21	47		3	26					3		616
Gorzow Wielkpolski	GW63	802.8	217	282	48		30	1	3	4				1			586
Gorzow Wielkpolski	GW62	804.2	219	299	49	5	44		2	17			1				636
Gorzow Wielkpolski	GW61	805.2	134	341	34	8	62		1	26					1		607
Gorzow Wielkpolski	GW60	806	147	322	17		79		4	41			1				611
Gorzow Wielkpolski	GW59	806.5	193	294	13		74		3	32							609
Gorzow Wielkpolski	GW58	807	101	78			18		2	3							202
Gorzow Wielkpolski	GW57	807.5	154	302	19	3	39	1	5	22	3						548
Gorzow Wielkpolski	GW56	808	321	307	17		69		23	54	1			1			793
Gorzow Wielkpolski	GW55	809	160	308	33	4	43	1	11	59							619
Gorzow Wielkpolski	GW54	809.5	215	297	28	7	26		3	24							600
Gorzow Wielkpolski	GW53	812.6	349	156	67	5	38		4	23							642
Gorzow Wielkpolski	GW52	813	174	105	17	1	35		4	43	1						380
Gorzow Wielkpolski	GW51	815	132	344	51	8	47		3	54							639
Gorzow Wielkpolski	GW50A	815.5	140	400	37	11	25		10	39	1			1			664
Gorzow Wielkpolski	GW50	816.5	107	405	38	13	21		8	40					1		633
Gorzow Wielkpolski	GW49A	817															0
Gorzow Wielkpolski	GW49	817.5	178	285	11		32		1	13							520
Gorzow Wielkpolski	GW48	818.5	393	154	27	2	50		9	34			1				670
Gorzow Wielkpolski	GW47	819.5	265	319	57	5	8	2	2	5							663
Gorzow Wielkpolski	GW46	820	292	294	22	2	51		9	28	1						699
Gorzow Wielkpolski	GW45	820.5	222	64	6	1	8		1	2							304
Gorzow Wielkpolski	GW44	821.5	121	428	13		28		4	18							612
Gorzow Wielkpolski	GW43	822.5	158	348	36	2	70		8	18							640
Gorzow Wielkpolski	GW42	826	374	163	8	4	84		22	27				5			687
Gorzow Wielkpolski	GW41	827	264	258	11		60		8	29	1						631
Gorzow Wielkpolski	GW40	828	207	226	19		56		8	15	2						533
Gorzow Wielkpolski	GW39	829	323	254	17	1	63		12	34	1			1			706
Gorzow Wielkpolski	GW38	830	308	172	14	2	96		9	33				2			636
Gorzow Wielkpolski	GW37	831	273	261	12		104		15	21	1			2	1		690
Gorzow Wielkpolski	GW36	832	309	130	3	1	74		12	27				2			558
Gorzow Wielkpolski	GW35	833	175	265	11		55		7	24							537
Gorzow Wielkpolski	GW34	834	292	298	15	3	59		11	31	1		1		1		712
Gorzow Wielkpolski	GW33	835	367	184	10		96		16	16				1	1		691
Gorzow Wielkpolski	GW32	836	194	338	18	2	92		14	36	1			2			697
Gorzow Wielkpolski	GW31	836.5	212	143	4	3	200		26	62			2	5			657
Gorzow Wielkpolski	GW30	837.2	223	207	17		66		10	13			1	2			539
Gorzow Wielkpolski	GW29	840.5	223	276	26		82		14	29	2			2			654
Gorzow Wielkpolski	GW28	846.5	179	337	15		51		31	49	2		1	1			666
Gorzow Wielkpolski	GW27	847.2	142	334	7		51		40	45							619
Gorzow Wielkpolski	GW26	847.8	224	289	21	2	70		31	63	5						705
Gorzow Wielkpolski	GW25	848.3	108	347	26	1	43		27	52	11	1		1			617
Gorzow Wielkpolski	GW24	852.5	147	308	21	2	81		28	34							621
Gorzow Wielkpolski	GW23	853	201	249	10	1	63		32	48							604
Gorzow Wielkpolski	GW22	853.8	171	342	17		52		26	40							648
Gorzow Wielkpolski	GW21	854.5	147	188	12		23		17	23				1			411
Gorzow Wielkpolski	GW20	855	517	115	27		1	2	2								664
Gorzow Wielkpolski	GW19	855.6	299	313	24		39		19	26	1						721
Gorzow Wielkpolski	GW18	856.4	207	425	25		14		13	18				2			704
Gorzow Wielkpolski	GW17	856.8	388	125	39		20		17	21							610
Gorzow Wielkpolski	GW16	857.2	165	320	25		28		35	42			1				616
Gorzow Wielkpolski	GW15	859	242	324	21		19		32	16							654
Gorzow Wielkpolski	GW14	859.5	225	280	33		34		25	35							632
Gorzow Wielkpolski	GW13	860	221	332	26		42		28	29	1						679
Gorzow Wielkpolski	GW12	865.6	255	263	21		15		35	19					1		609
Gorzow Wielkpolski	GW11	866	188	406	18		29	1	36	26				1			705
Gorzow Wielkpolski	GW10	866.5	276	307	27		25		31	17							683
Gorzow Wielkpolski	GW9	867	250	426	6		16		16	13							727
Gorzow Wielkpolski	GW8	867.5	134	403	10		23		23	18							611
Gorzow Wielkpolski	GW7	868	209	314	12	1	36		34	36							642
Gorzow Wielkpolski	GW6	868.5	214	319	16		32	2	48	47							678
Gorzow Wielkpolski	GW5	869.2	183	393	17		41		27	20							681
Gorzow Wielkpolski	GW4	870.2	219	357	19		17		30	11							653
Gorzow Wielkpolski	GW3	877	226	334	16		51		43	35							705
Gorzow Wielkpolski	GW2	878	249	278	18		39		38	20							642
Gorzow Wielkpolski	GW1	878.8	204	288	13		40		40	15							600
